# Supplementary material for: Identification and characterisation of a major outer membrane protein from Methylacidiphilum fumariolicum SolV
Source: Antonie Van Leeuwenhoek. 2023 Sep 22;116(11):1227–45. doi: 10.1007/s10482-023-01879-0 (PMC10542722; doi:10.1007/s10482-023-01879-0)
Supplement: Supplementary file 2 — Supplementary file2 (XLSX 21 KB) [file 10482_2023_1879_MOESM2_ESM.xlsx]

## Sheet: Table S1
Supplementary Table S1. Transcriptomic analysis of outer membrane proteins
Identifier	H2/NH4+ Average RPKM	SD	CH4/NO3- Average RPKM	SD	umax Average RPKM	Gene	Protein annotation
MFUM_2087	26135.5	7169.87	21632.4	5795.77	32425		Opacity protein or related surface antigen [Methylacidiphilum fumariolicum SolV]
MFUM_2381	6925.47	5294.75	7302.81	2224.71	993.69		Opacity protein or related surface antigen [Methylacidiphilum fumariolicum SolV]
MFUM_1850	2295.38	1147.21	1286.31	1094.31	1104.24	hlpA/ompH	Outer membrane protein [Methylacidiphilum fumariolicum SolV]
MFUM_0608	932.54	112.771	988.381	113.829	912.433		Opacity protein or related surface antigen [Methylacidiphilum fumariolicum SolV]
MFUM_1092	631.453	226.513	376.125	270.168	632.911		Opacity protein or related surface antigen [Methylacidiphilum fumariolicum SolV]
MFUM_2393	428.59	165.338	471.514	72.447	891.279	ompW	Outer membrane protein W [Methylacidiphilum fumariolicum SolV]
MFUM_0170	218.166	263.225	25.0464	20.0934	234.902	cirA	Outer membrane receptor protein, mostly Fe transport [Methylacidiphilum fumariolicum SolV]
MFUM_2246	213.801	109.357	195.613	98.7312	228.33	lolD	outer membrane-specific lipoprotein transporter subunit ; ATP-binding component of ABC superfamily [Methylacidiphilum fumariolicum SolV]
MFUM_1053	210.841	141.011	177.106	102.313	204.702	ompA	Outer membrane protein or related peptidoglycan-associated (Lipo)protein [Methylacidiphilum fumariolicum SolV]
MFUM_2492	128.256	50.8449	103.591	94.4742	227.859	ompA	Outer membrane protein or related peptidoglycan-associated (Lipo)protein [Methylacidiphilum fumariolicum SolV]
MFUM_2326	108.851	26.2292	129.166	20.6951	192.295	tolC	Outer membrane protein [Methylacidiphilum fumariolicum SolV]
MFUM_1668	103.214	22.591	107.019	27.4255	172.85	cirA	Outer membrane receptor protein, mostly Fe transport [Methylacidiphilum fumariolicum SolV]
MFUM_1679	95.655	44.6629	49.9977	31.9699	126.091	tolC	Outer membrane protein [Methylacidiphilum fumariolicum SolV]
MFUM_1775	91.4422	34.8865	66.8858	22.547	171.014	ompA	Outer membrane protein or related peptidoglycan-associated (Lipo)protein [Methylacidiphilum fumariolicum SolV]
MFUM_2333	89.6076	22.9447	196.363	43.7806	82.5614	cirA	Outer membrane receptor protein, mostly Fe transport [Methylacidiphilum fumariolicum SolV]
MFUM_1990	83.1144	24.3584	44.1172	52.9484	109.596	tolC	Outer membrane protein [Methylacidiphilum fumariolicum SolV]
MFUM_1849	76.4468	34.6831	61.4539	37.4896	188.738	bamA	Outer membrane protein assembly factor BamA [Methylacidiphilum fumariolicum SolV]
MFUM_2363	74.9878	33.0671	96.4501	25.1692	153.473	cirA	Outer membrane receptor protein, mostly Fe transport [Methylacidiphilum fumariolicum SolV]
MFUM_1596	74.9746	82.4327	91.4573	93.8678	33.6232		Outer membrane receptor protein, mostly Fe transport (Modular protein) [Methylacidiphilum fumariolicum SolV]
MFUM_2332	73.8881	29.4463	69.3807	9.62044	120.792	cirA	Outer membrane receptor protein, mostly Fe transport [Methylacidiphilum fumariolicum SolV]
MFUM_1413	70.6106	27.7528	69.5633	83.8543	47.2399	ompA	Outer membrane protein or related peptidoglycan-associated (Lipo)protein [Methylacidiphilum fumariolicum SolV]
MFUM_1804	69.999	22.9563	62.0299	34.0355	45.3387	tolC	Outer membrane protein [Methylacidiphilum fumariolicum SolV]
MFUM_0791	67.9897	31.4699	36.0669	21.3	101.928	tolC	Heavy metal RND efflux outer membrane protein,CzcC family [Methylacidiphilum fumariolicum SolV]
MFUM_2361	65.3716	21.5716	52.5751	16.7862	784.59	cirA	Outer membrane receptor protein, mostly Fe transport [Methylacidiphilum fumariolicum SolV]
MFUM_1961	64.504	23.7845	103.262	58.5131	96.5848	tolC	Outer membrane protein [Methylacidiphilum fumariolicum SolV]
MFUM_1094	64.0248	12.3223	47.504	41.9091	90.4059	tolC	Outer membrane component of tripartite multidrug resistance system [Methylacidiphilum fumariolicum SolV]
MFUM_0175	60.7162	27.8727	51.3486	8.62554	74.3338	cirA	Outer membrane receptor protein, mostly Fe transport [Methylacidiphilum fumariolicum SolV]
MFUM_1767	58.318	33.7516	20.9842	11.2655	32.9956	cirA	Outer membrane receptor protein, mostly Fe transport [Methylacidiphilum fumariolicum SolV]
MFUM_0790	56.0608	48.1992	49.2372	23.5006	140.765	tolC	Heavy metal RND efflux outer membrane protein,CzcC family [Methylacidiphilum fumariolicum SolV]
MFUM_0300	53.7153	40.3828	104.058	40.3728	39.7259	cirA	Outer membrane receptor protein, mostly Fe transport [Methylacidiphilum fumariolicum SolV]
MFUM_1670	47.1906	18.3577	61.7198	47.7288	53.0964	cirA	Outer membrane receptor protein, mostly Fe transport [Methylacidiphilum fumariolicum SolV]
MFUM_0411	45.8371	12.9132	78.207	20.4231	47.1594	cirA	Outer membrane receptor protein, mostly Fe transport [Methylacidiphilum fumariolicum SolV]
MFUM_1293	41.9875	20.6729	50.7097	13.1079	17.2131	cirA	Outer membrane receptor protein, mostly Fe transport [Methylacidiphilum fumariolicum SolV]
MFUM_2358	38.6301	11.7121	36.7263	16.7766	31.7274	cirA	Outer membrane receptor protein, mostly Fe transport [Methylacidiphilum fumariolicum SolV]
MFUM_0161	32.5795	21.4238	33.9495	11.7868	20.5971		Outer membrane receptor protein, mostly Fe transport [Methylacidiphilum fumariolicum SolV]
MFUM_0226	27.3798	8.41478	8.54812	0.851919	37.0108	tolC	Outer membrane protein [Methylacidiphilum fumariolicum SolV]
MFUM_0984	22.7442	15.9502	16.9493	9.9617	10.6545		Outer membrane receptor protein, mostly Fe transport [Methylacidiphilum fumariolicum SolV]
MFUM_2347	22.1126	15.3044	25.1654	12.5511	24.2593		Outer membrane receptor protein, mostly Fe transport [Methylacidiphilum fumariolicum SolV]
MFUM_1951	17.8558	16.6273	0	0	37.38		putative Starvation-inducible outer membrane lipoprotein [Methylacidiphilum fumariolicum SolV]
MFUM_0839	15.3605	6.66712	14.0092	9.72005	24.751	cirA	Outer membrane receptor protein, mostly Fe transport [Methylacidiphilum fumariolicum SolV]

## Sheet: Sheet1
locus_tag	acetone-grown cells		2-propanol-grown cells		methane-grown cells			Protein annotation
	TPM acetone	sds	TPM 2 propanol	sds	TPM methane	sds	Gene
Mfumv2_2087	27184.9	1787.9	19043.1	460.142	23517	946.551		Opacity protein or related surface antigen [Methylacidiphilum fumariolicum SolV]
Mfumv2_2381	420.369	39.6997	239.891	25.5034	1229.59	93.2739		Opacity protein or related surface antigen [Methylacidiphilum fumariolicum SolV]
Mfumv2_1850	957.257	24.564	1080.35	36.2665	728.545	47.1767	hlpA	Outer membrane protein [Methylacidiphilum fumariolicum SolV]
Mfumv2_0608	1194.89	101.333	1345.61	58.7845	677.542	27.0104		Opacity protein or related surface antigen [Methylacidiphilum fumariolicum SolV]
Mfumv2_1092	448.549	21.1222	429.922	8.29712	397.983	35.7369		Opacity protein or related surface antigen [Methylacidiphilum fumariolicum SolV]
Mfumv2_2393	749.214	22.9418	675.072	51.8976	370.606	25.7879	ompW	Outer membrane protein W [Methylacidiphilum fumariolicum SolV]
Mfumv2_0651	206.293	19.4463	223.844	19.1989	105.681	2.67288	slp	Starvation-inducible outer membrane lipoprotein [Methylacidiphilum fumariolicum SolV]
Mfumv2_1053	153.554	14.8186	149.855	9.13778	110.066	2.75646	ompA	Outer membrane protein or related peptidoglycan-associated (Lipo)protein [Methylacidiphilum fumariolicum SolV]
Mfumv2_2492	201.112	1.52683	246.178	23.5091	79.3246	9.94998	ompA	Outer membrane protein or related peptidoglycan-associated (Lipo)protein [Methylacidiphilum fumariolicum SolV]
Mfumv2_1775	158.353	14.7619	180.874	11.2285	54.2125	1.39755	ompA	Outer membrane protein or related peptidoglycan-associated (Lipo)protein [Methylacidiphilum fumariolicum SolV]
Mfumv2_1413	58.4068	6.49393	59.4372	6.34173	21.4326	5.51667	ompA	Outer membrane protein or related peptidoglycan-associated (Lipo)protein [Methylacidiphilum fumariolicum SolV]
Mfumv2_1849	102.789	1.56539	131.62	7.69282	30.9565	1.65881	bamA	Outer membrane protein assembly factor BamA [Methylacidiphilum fumariolicum SolV]

## Sheet: Sheet2
	OM	outside	OM and CM	cytoplasm	total		cells
image 1	86	5	58	20	169		34
image 2	87	16	64	20	189		38
image 3	97	11	60	17	182		41
image 1	50.8876	2.95858	34.3195	11.8343
image 2	46.0317	8.46561	33.8624	10.582
image 3	53.2967	6.04396	32.967	9.34066
	270	32	182	57	540		113
	0.5	0.0592593	0.337037	0.105556
